# Supplementary material for: CRISPR-Cas9 screening develops an epigenetic and transcriptional gene signature for risk stratification and target prediction in neuroblastoma
Source: Front Cell Dev Biol. 2024 Aug 8;12:1433008. doi: 10.3389/fcell.2024.1433008 (PMC11338898; doi:10.3389/fcell.2024.1433008)
Supplement: Supplementary file 1 [file Table1.xlsx]

## Sheet: merged tables
Supplemental table 1
IMR-32
	Allele1	Allele2
D5S818	11	12
D13SS317	9	9
D7S820	9	10
D16S539	8	8
VWA	15	15
TH01	7	9.3
AMEL	X	Y
TPOX	11	11
CSF1PO	11	12
SK-N-BE2
	Allele1	Allele2
D5S818	12	12
D13SS317	11	11
D7S820	9	10
D16S539	9	11
VWA	18	18
TH01	6	7
AMEL	X	Y
TPOX	8	11
CSF1PO	10	10
BE(2)-C
	Allele1	Allele2
D5S818	12	12
D13SS317	11	11
D7S820	9	10
D16S539	9	11
VWA	18	18
TH01	6	6
AMEL	X	X
TPOX	11	11
CSF1PO	10	10
Supplemental table 2
sgRNA	Gene
MARCH5-1	MARCH5
MARCH5-2	MARCH5
MARCH5-3	MARCH5
MARCH5-4	MARCH5
MARCH5-5	MARCH5
HGLibA_00004	A1CF
HGLibA_00005	A1CF
HGLibA_00006	A1CF
HGLibB_00004	A1CF
HGLibB_00005	A1CF
HGLibB_00006	A1CF
AATF_1	AATF
AATF_2	AATF
AATF_3	AATF
AATF_4	AATF
AATF_5	AATF
ABT1_1	ABT1
ABT1_2	ABT1
ABT1_3	ABT1
ABT1_4	ABT1
ABT1_5	ABT1
ABTB1_1	ABTB1
ABTB1_2	ABTB1
ABTB1_3	ABTB1
ABTB1_4	ABTB1
ABTB1_5	ABTB1
HGLibA_00439	ACIN1
HGLibA_00440	ACIN1
HGLibA_00441	ACIN1
HGLibB_00439	ACIN1
HGLibB_00440	ACIN1
HGLibB_00441	ACIN1
HGLibA_00460	ACO1
HGLibA_00461	ACO1
HGLibA_00462	ACO1
HGLibB_00460	ACO1
HGLibB_00461	ACO1
HGLibB_00462	ACO1
ACTB_1	ACTB
ACTB_2	ACTB
ACTB_3	ACTB
ACTB_4	ACTB
ACTB_5	ACTB
HGLibA_00619	ACTL6A
HGLibA_00620	ACTL6A
HGLibA_00621	ACTL6A
HGLibB_00618	ACTL6A
HGLibB_00619	ACTL6A
HGLibB_00620	ACTL6A
HGLibA_00622	ACTL6B
HGLibA_00623	ACTL6B
HGLibA_00624	ACTL6B
HGLibB_00621	ACTL6B
HGLibB_00622	ACTL6B
HGLibB_00623	ACTL6B
ACYP2_1	ACYP2
ACYP2_2	ACYP2
ACYP2_3	ACYP2
ACYP2_4	ACYP2
ACYP2_5	ACYP2
ADNP_1	ADNP
ADNP_2	ADNP
ADNP_3	ADNP
ADNP_4	ADNP
ADNP_5	ADNP
ADNP2_1	ADNP2
ADNP2_2	ADNP2
ADNP2_3	ADNP2
ADNP2_4	ADNP2
ADNP2_5	ADNP2
AEBP2_1	AEBP2
AEBP2_2	AEBP2
AEBP2_3	AEBP2
AEBP2_4	AEBP2
AEBP2_5	AEBP2
AES_1	AES
AES_2	AES
AES_3	AES
AES_4	AES
AES_5	AES
AFF1_5	AFF1
AFF1-1	AFF1
AFF1-2	AFF1
AFF1-3	AFF1
AFF1-4	AFF1
AFF1-5	AFF1
AFF2_1	AFF2
AFF2_2	AFF2
AFF2_3	AFF2
AFF2_4	AFF2
AFF2_5	AFF2
AFF3_1	AFF3
AFF3_2	AFF3
AFF3_3	AFF3
AFF3_4	AFF3
AFF3_5	AFF3
AFF4_5	AFF4
AFF4-1	AFF4
AFF4-2	AFF4
AFF4-3	AFF4
AFF4-4	AFF4
AFF4-5	AFF4
AGO1-1	AGO1
AGO1-2	AGO1
AGO1-3	AGO1
AGO1-4	AGO1
AGO1-5	AGO1
AGO2-1	AGO2
AGO2-2	AGO2
AGO2-3	AGO2
AGO2-4	AGO2
AGO2-5	AGO2
AGO3-1	AGO3
AGO3-2	AGO3
AGO3-3	AGO3
AGO3-4	AGO3
AGO3-5	AGO3
AHCTF1_1	AHCTF1
AHCTF1_2	AHCTF1
AHCTF1_3	AHCTF1
AHCTF1_4	AHCTF1
AHCTF1_5	AHCTF1
AHDC1_1	AHDC1
AHDC1_2	AHDC1
AHDC1_3	AHDC1
AHDC1_4	AHDC1
AHDC1_5	AHDC1
AHR_1	AHR
AHR_2	AHR
AHR_3	AHR
AHR_4	AHR
AHR_5	AHR
AIP_1	AIP
AIP_2	AIP
AIP_3	AIP
AIP_4	AIP
AIP_5	AIP
AIRE_5	AIRE
AIRE-1	AIRE
AIRE-2	AIRE
AIRE-3	AIRE
AIRE-4	AIRE
AIRE-5	AIRE
HGLibA_01402	AKAP1
HGLibA_01403	AKAP1
HGLibA_01404	AKAP1
HGLibB_01400	AKAP1
HGLibB_01401	AKAP1
HGLibB_01402	AKAP1
AKAP8_1	AKAP8
AKAP8_2	AKAP8
AKAP8_3	AKAP8
AKAP8_4	AKAP8
AKAP8_5	AKAP8
AKAP8L_1	AKAP8L
AKAP8L_2	AKAP8L
AKAP8L_3	AKAP8L
AKAP8L_4	AKAP8L
AKAP8L_5	AKAP8L
AKNA_1	AKNA
AKNA_2	AKNA
AKNA_3	AKNA
AKNA_4	AKNA
AKNA_5	AKNA
HGLibA_01645	ALKBH1
HGLibA_01646	ALKBH1
HGLibA_01647	ALKBH1
HGLibB_01643	ALKBH1
HGLibB_01644	ALKBH1
HGLibB_01645	ALKBH1
HGLibA_01648	ALKBH2
HGLibA_01649	ALKBH2
HGLibA_01650	ALKBH2
HGLibB_01646	ALKBH2
HGLibB_01647	ALKBH2
HGLibB_01648	ALKBH2
HGLibA_01651	ALKBH3
HGLibA_01652	ALKBH3
HGLibA_01653	ALKBH3
HGLibB_01649	ALKBH3
HGLibB_01650	ALKBH3
HGLibB_01651	ALKBH3
HGLibA_01654	ALKBH4
HGLibA_01655	ALKBH4
HGLibA_01656	ALKBH4
HGLibB_01652	ALKBH4
HGLibB_01653	ALKBH4
HGLibB_01654	ALKBH4
HGLibA_01657	ALKBH5
HGLibA_01658	ALKBH5
HGLibA_01659	ALKBH5
HGLibB_01655	ALKBH5
HGLibB_01656	ALKBH5
HGLibB_01657	ALKBH5
HGLibA_01660	ALKBH6
HGLibA_01661	ALKBH6
HGLibA_01662	ALKBH6
HGLibB_01658	ALKBH6
HGLibB_01659	ALKBH6
HGLibB_01660	ALKBH6
HGLibA_01663	ALKBH7
HGLibA_01664	ALKBH7
HGLibA_01665	ALKBH7
HGLibB_01661	ALKBH7
HGLibB_01662	ALKBH7
HGLibB_01663	ALKBH7
HGLibA_01666	ALKBH8
HGLibA_01667	ALKBH8
HGLibA_01668	ALKBH8
HGLibB_01664	ALKBH8
HGLibB_01665	ALKBH8
HGLibB_01666	ALKBH8
ALX1_1	ALX1
ALX1_2	ALX1
ALX1_3	ALX1
ALX1_4	ALX1
ALX1_5	ALX1
ALX3_1	ALX3
ALX3_2	ALX3
ALX3_3	ALX3
ALX3_4	ALX3
ALX3_5	ALX3
ALX4_1	ALX4
ALX4_2	ALX4
ALX4_3	ALX4
ALX4_4	ALX4
ALX4_5	ALX4
ANHX_1	ANHX
ANHX_2	ANHX
ANHX_3	ANHX
ANHX_4	ANHX
ANHX_5	ANHX
ANK1_1	ANK1
ANK1_2	ANK1
ANK1_3	ANK1
ANK1_4	ANK1
ANK1_5	ANK1
ANKFY1_1	ANKFY1
ANKFY1_2	ANKFY1
ANKFY1_3	ANKFY1
ANKFY1_4	ANKFY1
ANKFY1_5	ANKFY1
ANKHD1_1	ANKHD1
ANKHD1_2	ANKHD1
ANKHD1_4	ANKHD1
ANKHD1_5	ANKHD1
HGLibA_01963	ANKHD1
HGLibA_01965	ANKHD1
HGLibB_01962	ANKHD1
HGLibB_01963	ANKHD1
HGLibA_01966	ANKHD1-EIF4EBP3
HGLibA_01967	ANKHD1-EIF4EBP3
HGLibA_01968	ANKHD1-EIF4EBP3
HGLibB_01964	ANKHD1-EIF4EBP3
HGLibB_01965	ANKHD1-EIF4EBP3
HGLibB_01966	ANKHD1-EIF4EBP3
HGLibA_02014	ANKRD17
HGLibA_02015	ANKRD17
HGLibA_02016	ANKRD17
HGLibB_02012	ANKRD17
HGLibB_02013	ANKRD17
HGLibB_02014	ANKRD17
HGLibA_02149	ANKS1A
HGLibA_02150	ANKS1A
HGLibA_02151	ANKS1A
HGLibB_02147	ANKS1A
HGLibB_02148	ANKS1A
HGLibB_02149	ANKS1A
HGLibA_02152	ANKS1B
HGLibA_02153	ANKS1B
HGLibA_02154	ANKS1B
HGLibB_02150	ANKS1B
HGLibB_02151	ANKS1B
HGLibB_02152	ANKS1B
HGLibA_02155	ANKS3
HGLibA_02156	ANKS3
HGLibA_02157	ANKS3
HGLibB_02153	ANKS3
HGLibB_02154	ANKS3
HGLibB_02155	ANKS3
HGLibA_02158	ANKS4B
HGLibA_02159	ANKS4B
HGLibA_02160	ANKS4B
HGLibB_02156	ANKS4B
HGLibB_02157	ANKS4B
HGLibB_02158	ANKS4B
HGLibA_02161	ANKS6
HGLibA_02162	ANKS6
HGLibA_02163	ANKS6
HGLibB_02159	ANKS6
HGLibB_02160	ANKS6
HGLibB_02161	ANKS6
ANKZF1_1	ANKZF1
ANKZF1_2	ANKZF1
ANKZF1_3	ANKZF1
ANKZF1_4	ANKZF1
ANKZF1_5	ANKZF1
ANP32E-1	ANP32E
ANP32E-2	ANP32E
ANP32E-3	ANP32E
ANP32E-4	ANP32E
ANP32E-5	ANP32E
HGLibA_02574	APTX
HGLibA_02575	APTX
HGLibA_02576	APTX
HGLibB_02572	APTX
HGLibB_02573	APTX
HGLibB_02574	APTX
AR_1	AR
AR_2	AR
AR_3	AR
AR_4	AR
AR_5	AR
HGLibA_02624	ARAP1
HGLibA_02625	ARAP1
HGLibA_02626	ARAP1
HGLibB_02622	ARAP1
HGLibB_02623	ARAP1
HGLibB_02624	ARAP1
HGLibA_02627	ARAP2
HGLibA_02628	ARAP2
HGLibA_02629	ARAP2
HGLibB_02625	ARAP2
HGLibB_02626	ARAP2
HGLibB_02627	ARAP2
HGLibA_02630	ARAP3
HGLibA_02631	ARAP3
HGLibA_02632	ARAP3
HGLibB_02628	ARAP3
HGLibB_02629	ARAP3
HGLibB_02630	ARAP3
ARGFX_1	ARGFX
ARGFX_2	ARGFX
ARGFX_3	ARGFX
ARGFX_4	ARGFX
ARGFX_5	ARGFX
HGLibA_02881	ARID1A
HGLibA_02882	ARID1A
HGLibA_02883	ARID1A
HGLibB_02879	ARID1A
HGLibB_02880	ARID1A
HGLibB_02881	ARID1A
ARID1B_1	ARID1B
ARID1B_2	ARID1B
ARID1B_3	ARID1B
ARID1B_4	ARID1B
ARID1B_5	ARID1B
HGLibA_02884	ARID1B
HGLibA_02885	ARID1B
HGLibA_02886	ARID1B
HGLibB_02882	ARID1B
HGLibB_02883	ARID1B
HGLibB_02884	ARID1B
ARID2_1	ARID2
ARID2_2	ARID2
ARID2_3	ARID2
ARID2_4	ARID2
ARID2_5	ARID2
HGLibA_02887	ARID2
HGLibA_02888	ARID2
HGLibA_02889	ARID2
HGLibB_02885	ARID2
HGLibB_02886	ARID2
HGLibB_02887	ARID2
ARID3A_1	ARID3A
ARID3A_2	ARID3A
ARID3A_3	ARID3A
ARID3A_4	ARID3A
ARID3A_5	ARID3A
ARID3B_1	ARID3B
ARID3B_2	ARID3B
ARID3B_3	ARID3B
ARID3B_4	ARID3B
ARID3B_5	ARID3B
ARID3C_1	ARID3C
ARID3C_2	ARID3C
ARID3C_3	ARID3C
ARID3C_4	ARID3C
ARID3C_5	ARID3C
ARID4A_5	ARID4A
ARID4A-1	ARID4A
ARID4A-2	ARID4A
ARID4A-3	ARID4A
ARID4A-4	ARID4A
ARID4A-5	ARID4A
ARID4B-1	ARID4B
ARID4B-2	ARID4B
ARID4B-3	ARID4B
ARID4B-4	ARID4B
ARID4B-5	ARID4B
ARNT_1	ARNT
ARNT_2	ARNT
ARNT_3	ARNT
ARNT_4	ARNT
ARNT_5	ARNT
ARNTL_1	ARNTL
ARNTL_2	ARNTL
ARNTL_3	ARNTL
ARNTL_4	ARNTL
ARNTL_5	ARNTL
ARNTL2_1	ARNTL2
ARNTL2_2	ARNTL2
ARNTL2_3	ARNTL2
ARNTL2_4	ARNTL2
ARNTL2_5	ARNTL2
ARX_1	ARX
ARX_2	ARX
ARX_3	ARX
ARX_4	ARX
ARX_5	ARX
ASB15_1	ASB15
ASB15_2	ASB15
ASB15_3	ASB15
ASB15_4	ASB15
ASB15_5	ASB15
ASB4_1	ASB4
ASB4_2	ASB4
ASB4_3	ASB4
ASB4_4	ASB4
ASB4_5	ASB4
ASB5_1	ASB5
ASB5_2	ASB5
ASB5_3	ASB5
ASB5_4	ASB5
ASB5_5	ASB5
ASB6_1	ASB6
ASB6_2	ASB6
ASB6_3	ASB6
ASB6_4	ASB6
ASB6_5	ASB6
ASB8_1	ASB8
ASB8_2	ASB8
ASB8_3	ASB8
ASB8_4	ASB8
ASB8_5	ASB8
ASB9_1	ASB9
ASB9_2	ASB9
ASB9_3	ASB9
ASB9_4	ASB9
ASB9_5	ASB9
HGLibA_03256	ASCC1
HGLibA_03257	ASCC1
HGLibA_03258	ASCC1
HGLibB_03254	ASCC1
HGLibB_03255	ASCC1
HGLibB_03256	ASCC1
ASCL2_1	ASCL2
ASCL2_2	ASCL2
ASCL2_3	ASCL2
ASCL2_4	ASCL2
ASCL2_5	ASCL2
ASCL3_1	ASCL3
ASCL3_2	ASCL3
ASCL3_3	ASCL3
ASCL3_4	ASCL3
ASCL3_5	ASCL3
HGLibA_03280	ASF1A
HGLibA_03281	ASF1A
HGLibA_03282	ASF1A
HGLibB_03278	ASF1A
HGLibB_03279	ASF1A
HGLibB_03280	ASF1A
HGLibA_03283	ASF1B
HGLibA_03284	ASF1B
HGLibA_03285	ASF1B
HGLibB_03281	ASF1B
HGLibB_03282	ASF1B
HGLibB_03283	ASF1B
ASH1L_1	ASH1L
ASH1L_2	ASH1L
ASH1L_3	ASH1L
ASH1L_4	ASH1L
ASH1L_5	ASH1L
HGLibA_03292	ASH1L
HGLibA_03293	ASH1L
HGLibA_03294	ASH1L
HGLibB_03290	ASH1L
HGLibB_03291	ASH1L
HGLibB_03292	ASH1L
ASH2L_1	ASH2L
ASH2L_3	ASH2L
ASH2L_4	ASH2L
ASH2L_5	ASH2L
HGLibA_03295	ASH2L
HGLibA_03296	ASH2L
HGLibA_03297	ASH2L
HGLibB_03293	ASH2L
HGLibB_03294	ASH2L
HGLibB_03295	ASH2L
ASXL1_1	ASXL1
ASXL1_2	ASXL1
ASXL1_3	ASXL1
ASXL1_4	ASXL1
ASXL1_5	ASXL1
HGLibA_03388	ASXL1
HGLibA_03389	ASXL1
HGLibA_03390	ASXL1
HGLibB_03386	ASXL1
HGLibB_03387	ASXL1
HGLibB_03388	ASXL1
ASXL2-1	ASXL2
ASXL2-2	ASXL2
ASXL2-3	ASXL2
ASXL2-4	ASXL2
ASXL2-5	ASXL2
ASXL3-1	ASXL3
ASXL3-2	ASXL3
ASXL3-3	ASXL3
ASXL3-4	ASXL3
ASXL3-5	ASXL3
HGLibA_03397	ASZ1
HGLibA_03398	ASZ1
HGLibA_03399	ASZ1
HGLibB_03395	ASZ1
HGLibB_03396	ASZ1
HGLibB_03397	ASZ1
HGLibA_03403	ATAD2
HGLibA_03404	ATAD2
HGLibA_03405	ATAD2
HGLibB_03401	ATAD2
HGLibB_03402	ATAD2
HGLibB_03403	ATAD2
ATAD2B-1	ATAD2B
ATAD2B-2	ATAD2B
ATAD2B-3	ATAD2B
ATAD2B-4	ATAD2B
ATAD2B-5	ATAD2B
ATAT1-1	ATAT1
ATAT1-2	ATAT1
ATAT1-3	ATAT1
ATAT1-4	ATAT1
ATAT1-5	ATAT1
ATF1_1	ATF1
ATF1_2	ATF1
ATF1_3	ATF1
ATF1_4	ATF1
ATF1_5	ATF1
ATF2_1	ATF2
ATF2_2	ATF2
ATF2_3	ATF2
ATF2_4	ATF2
ATF2_5	ATF2
HGLibA_03433	ATF2
HGLibA_03434	ATF2
HGLibA_03435	ATF2
HGLibB_03431	ATF2
HGLibB_03432	ATF2
HGLibB_03433	ATF2
ATF3_1	ATF3
ATF3_2	ATF3
ATF3_3	ATF3
ATF3_4	ATF3
ATF3_5	ATF3
ATF5_1	ATF5
ATF5_2	ATF5
ATF5_3	ATF5
ATF5_4	ATF5
ATF5_5	ATF5
ATF6B_1	ATF6B
ATF6B_2	ATF6B
ATF6B_3	ATF6B
ATF6B_4	ATF6B
ATF6B_5	ATF6B
ATF7IP_1	ATF7IP
ATF7IP_2	ATF7IP
ATF7IP_3	ATF7IP
ATF7IP_4	ATF7IP
ATF7IP_5	ATF7IP
HGLibA_03454	ATF7IP
HGLibA_03455	ATF7IP
HGLibA_03456	ATF7IP
HGLibB_03452	ATF7IP
HGLibB_03453	ATF7IP
HGLibB_03454	ATF7IP
ATM_5	ATM
ATM-1	ATM
ATM-2	ATM
ATM-3	ATM
ATM-4	ATM
ATM-5	ATM
ATMIN_1	ATMIN
ATMIN_2	ATMIN
ATMIN_3	ATMIN
ATMIN_4	ATMIN
ATMIN_5	ATMIN
ATOH1_1	ATOH1
ATOH1_2	ATOH1
ATOH1_3	ATOH1
ATOH1_4	ATOH1
ATOH1_5	ATOH1
ATOH7_1	ATOH7
ATOH7_2	ATOH7
ATOH7_3	ATOH7
ATOH7_4	ATOH7
ATOH7_5	ATOH7
ATOH8_1	ATOH8
ATOH8_2	ATOH8
ATOH8_3	ATOH8
ATOH8_4	ATOH8
ATOH8_5	ATOH8
ATR-1	ATR
ATR-2	ATR
ATR-3	ATR
ATR-4	ATR
ATR-5	ATR
ATRX_1	ATRX
ATRX_2	ATRX
ATRX_3	ATRX
ATRX_4	ATRX
ATRX_5	ATRX
HGLibA_03824	ATRX
HGLibA_03825	ATRX
HGLibA_03826	ATRX
HGLibB_03822	ATRX
HGLibB_03823	ATRX
HGLibB_03824	ATRX
ATXN7_1	ATXN7
ATXN7_2	ATXN7
ATXN7_3	ATXN7
ATXN7_4	ATXN7
ATXN7_5	ATXN7
ATXN7L3_1	ATXN7L3
ATXN7L3_2	ATXN7L3
ATXN7L3_3	ATXN7L3
ATXN7L3_4	ATXN7L3
ATXN7L3_5	ATXN7L3
HGLibA_03872	AURKA
HGLibA_03873	AURKA
HGLibA_03874	AURKA
HGLibB_03870	AURKA
HGLibB_03871	AURKA
HGLibB_03872	AURKA
HGLibA_03878	AURKB
HGLibA_03879	AURKB
HGLibA_03880	AURKB
HGLibB_03876	AURKB
HGLibB_03877	AURKB
HGLibB_03878	AURKB
HGLibA_03881	AURKC
HGLibA_03882	AURKC
HGLibA_03883	AURKC
HGLibB_03879	AURKC
HGLibB_03880	AURKC
HGLibB_03881	AURKC
BARD1_1	BARD1
BARD1_2	BARD1
BARD1_3	BARD1
BARD1_4	BARD1
BARD1_5	BARD1
BARHL1_1	BARHL1
BARHL1_2	BARHL1
BARHL1_3	BARHL1
BARHL1_4	BARHL1
BARHL1_5	BARHL1
BASP1_1	BASP1
BASP1_2	BASP1
BASP1_3	BASP1
BASP1_4	BASP1
BASP1_5	BASP1
BATF_1	BATF
BATF_2	BATF
BATF_3	BATF
BATF_4	BATF
BATF_5	BATF
BATF2_1	BATF2
BATF2_2	BATF2
BATF2_3	BATF2
BATF2_4	BATF2
BATF2_5	BATF2
BAZ1A_1	BAZ1A
BAZ1A_2	BAZ1A
BAZ1A_3	BAZ1A
BAZ1A_4	BAZ1A
BAZ1A_5	BAZ1A
HGLibA_04184	BAZ1A
HGLibA_04185	BAZ1A
HGLibA_04186	BAZ1A
HGLibB_04182	BAZ1A
HGLibB_04183	BAZ1A
HGLibB_04184	BAZ1A
BAZ1B_1	BAZ1B
BAZ1B_2	BAZ1B
BAZ1B_3	BAZ1B
BAZ1B_4	BAZ1B
BAZ1B_5	BAZ1B
HGLibA_04187	BAZ1B
HGLibA_04188	BAZ1B
HGLibA_04189	BAZ1B
HGLibB_04185	BAZ1B
HGLibB_04186	BAZ1B
HGLibB_04187	BAZ1B
BAZ2A_1	BAZ2A
BAZ2A_2	BAZ2A
BAZ2A_3	BAZ2A
BAZ2A_4	BAZ2A
BAZ2A_5	BAZ2A
HGLibA_04190	BAZ2A
HGLibA_04191	BAZ2A
HGLibA_04192	BAZ2A
HGLibB_04188	BAZ2A
HGLibB_04189	BAZ2A
HGLibB_04190	BAZ2A
BAZ2B_1	BAZ2B
BAZ2B_2	BAZ2B
BAZ2B_3	BAZ2B
BAZ2B_4	BAZ2B
BAZ2B_5	BAZ2B
HGLibA_04193	BAZ2B
HGLibA_04194	BAZ2B
HGLibA_04195	BAZ2B
HGLibB_04191	BAZ2B
HGLibB_04192	BAZ2B
HGLibB_04193	BAZ2B
HGLibA_04202	BBOX1
HGLibA_04203	BBOX1
HGLibA_04204	BBOX1
HGLibB_04200	BBOX1
HGLibB_04201	BBOX1
HGLibB_04202	BBOX1
BBX_1	BBX
BBX_2	BBX
BBX_3	BBX
BBX_4	BBX
BBX_5	BBX
BCL11A-1	BCL11A
BCL11A-2	BCL11A
BCL11A-3	BCL11A
BCL11A-4	BCL11A
BCL11A-5	BCL11A
BCL11B_5	BCL11B
BCL11B-1	BCL11B
BCL11B-2	BCL11B
BCL11B-3	BCL11B
BCL11B-4	BCL11B
BCL11B-5	BCL11B
BCL6B_1	BCL6B
BCL6B_2	BCL6B
BCL6B_3	BCL6B
BCL6B_4	BCL6B
BCL6B_5	BCL6B
BCL7A_1	BCL7A
BCL7A_2	BCL7A
BCL7A_3	BCL7A
BCL7A_4	BCL7A
BCL7A_5	BCL7A
BCL7A-1	BCL7A
BCL7A-2	BCL7A
BCL7A-3	BCL7A
BCL7A-4	BCL7A
BCL7A-5	BCL7A
BCL7B-1	BCL7B
BCL7B-2	BCL7B
BCL7B-3	BCL7B
BCL7B-4	BCL7B
BCL7B-5	BCL7B
BCL7C-1	BCL7C
BCL7C-2	BCL7C
BCL7C-3	BCL7C
BCL7C-4	BCL7C
BCL7C-5	BCL7C
BCOR_1	BCOR
BCOR_2	BCOR
BCOR_3	BCOR
BCOR_4	BCOR
BCOR_5	BCOR
BDP1_1	BDP1
BDP1_2	BDP1
BDP1_3	BDP1
BDP1_4	BDP1
BDP1_5	BDP1
HGLibA_04451	BFAR
HGLibA_04452	BFAR
HGLibA_04453	BFAR
HGLibB_04449	BFAR
HGLibB_04450	BFAR
HGLibB_04451	BFAR
BHLHA15_1	BHLHA15
BHLHA15_2	BHLHA15
BHLHA15_3	BHLHA15
BHLHA15_4	BHLHA15
BHLHA15_5	BHLHA15
BHLHA9_1	BHLHA9
BHLHA9_2	BHLHA9
BHLHA9_3	BHLHA9
BHLHA9_4	BHLHA9
BHLHA9_5	BHLHA9
BHLHB9_1	BHLHB9
BHLHB9_2	BHLHB9
BHLHB9_3	BHLHB9
BHLHB9_4	BHLHB9
BHLHB9_5	BHLHB9
BHLHE22_1	BHLHE22
BHLHE22_2	BHLHE22
BHLHE22_3	BHLHE22
BHLHE22_4	BHLHE22
BHLHE22_5	BHLHE22
BHLHE23_1	BHLHE23
BHLHE23_2	BHLHE23
BHLHE23_3	BHLHE23
BHLHE23_4	BHLHE23
BHLHE23_5	BHLHE23
BHLHE41_1	BHLHE41
BHLHE41_2	BHLHE41
BHLHE41_3	BHLHE41
BHLHE41_4	BHLHE41
BHLHE41_5	BHLHE41
HGLibA_04490	BICC1
HGLibA_04491	BICC1
HGLibA_04492	BICC1
HGLibB_04488	BICC1
HGLibB_04489	BICC1
HGLibB_04490	BICC1
BLZF1_1	BLZF1
BLZF1_2	BLZF1
BLZF1_3	BLZF1
BLZF1_4	BLZF1
BLZF1_5	BLZF1
BMI1_1	BMI1
BMI1_2	BMI1
BMI1_3	BMI1
BMI1_4	BMI1
BMI1_5	BMI1
HGLibA_04586	BMI1
HGLibA_04587	BMI1
HGLibA_04588	BMI1
HGLibB_04584	BMI1
HGLibB_04585	BMI1
HGLibB_04586	BMI1
BMP2_1	BMP2
BMP2_2	BMP2
BMP2_3	BMP2
BMP2_4	BMP2
BMP2_5	BMP2
BNC1_1	BNC1
BNC1_2	BNC1
BNC1_3	BNC1
BNC1_4	BNC1
BNC1_5	BNC1
BNC2_1	BNC2
BNC2_2	BNC2
BNC2_3	BNC2
BNC2_4	BNC2
BNC2_5	BNC2
BOLA3_1	BOLA3
BOLA3_2	BOLA3
BOLA3_3	BOLA3
BOLA3_4	BOLA3
BOLA3_5	BOLA3
HGLibA_04691	BOLL
HGLibA_04692	BOLL
HGLibA_04693	BOLL
HGLibB_04689	BOLL
HGLibB_04690	BOLL
HGLibB_04691	BOLL
BOP1-1	BOP1
BOP1-2	BOP1
BOP1-3	BOP1
BOP1-4	BOP1
BOP1-5	BOP1
BPNT1_1	BPNT1
BPNT1_2	BPNT1
BPNT1_3	BPNT1
BPNT1_4	BPNT1
BPNT1_5	BPNT1
BPTF_1	BPTF
BPTF_2	BPTF
BPTF_3	BPTF
BPTF_4	BPTF
BPTF_5	BPTF
HGLibA_04739	BPTF
HGLibA_04740	BPTF
HGLibA_04741	BPTF
HGLibB_04737	BPTF
HGLibB_04738	BPTF
HGLibB_04739	BPTF
BRCA1_5	BRCA1
BRCA1-1	BRCA1
BRCA1-2	BRCA1
BRCA1-3	BRCA1
BRCA1-4	BRCA1
BRCA1-5	BRCA1
HGLibA_04763	BRCA2
HGLibA_04764	BRCA2
HGLibA_04765	BRCA2
HGLibB_04761	BRCA2
HGLibB_04762	BRCA2
HGLibB_04763	BRCA2
HGLibA_04769	BRD1
HGLibA_04770	BRD1
HGLibA_04771	BRD1
HGLibB_04767	BRD1
HGLibB_04768	BRD1
HGLibB_04769	BRD1
HGLibA_04772	BRD2
HGLibA_04773	BRD2
HGLibA_04774	BRD2
HGLibB_04770	BRD2
HGLibB_04771	BRD2
HGLibB_04772	BRD2
HGLibA_04775	BRD3
HGLibA_04776	BRD3
HGLibA_04777	BRD3
HGLibB_04773	BRD3
HGLibB_04774	BRD3
HGLibB_04775	BRD3
HGLibA_04778	BRD4
HGLibA_04779	BRD4
HGLibA_04780	BRD4
HGLibB_04776	BRD4
HGLibB_04777	BRD4
HGLibB_04778	BRD4
HGLibA_04781	BRD7
HGLibA_04782	BRD7
HGLibA_04783	BRD7
HGLibB_04779	BRD7
HGLibB_04780	BRD7
HGLibB_04781	BRD7
BRD8_1	BRD8
BRD8_2	BRD8
BRD8_3	BRD8
BRD8_4	BRD8
BRD8_5	BRD8
HGLibA_04784	BRD8
HGLibA_04785	BRD8
HGLibA_04786	BRD8
HGLibB_04782	BRD8
HGLibB_04783	BRD8
HGLibB_04784	BRD8
BRD9-1	BRD9
BRD9-2	BRD9
BRD9-3	BRD9
BRD9-4	BRD9
BRD9-5	BRD9
BRDT_1	BRDT
BRDT_2	BRDT
BRDT_3	BRDT
BRDT_4	BRDT
BRDT_5	BRDT
HGLibA_04790	BRDT
HGLibA_04791	BRDT
HGLibA_04792	BRDT
HGLibB_04788	BRDT
HGLibB_04789	BRDT
HGLibB_04790	BRDT
BRF2_1	BRF2
BRF2_2	BRF2
BRF2_3	BRF2
BRF2_4	BRF2
BRF2_5	BRF2
HGLibA_04829	BRMS1
HGLibA_04830	BRMS1
HGLibA_04831	BRMS1
HGLibB_04827	BRMS1
HGLibB_04828	BRMS1
HGLibB_04829	BRMS1
BRPF1_1	BRPF1
BRPF1_2	BRPF1
BRPF1_4	BRPF1
BRPF1_5	BRPF1
HGLibA_04838	BRPF1
HGLibA_04839	BRPF1
HGLibA_04840	BRPF1
HGLibB_04836	BRPF1
HGLibB_04837	BRPF1
HGLibB_04838	BRPF1
HGLibA_04841	BRPF3
HGLibA_04842	BRPF3
HGLibA_04843	BRPF3
HGLibB_04839	BRPF3
HGLibB_04840	BRPF3
HGLibB_04841	BRPF3
HGLibA_04853	BRWD1
HGLibA_04854	BRWD1
HGLibA_04855	BRWD1
HGLibB_04851	BRWD1
HGLibB_04852	BRWD1
HGLibB_04853	BRWD1
HGLibA_04856	BRWD3
HGLibA_04857	BRWD3
HGLibA_04858	BRWD3
HGLibB_04854	BRWD3
HGLibB_04855	BRWD3
HGLibB_04856	BRWD3
BSX_1	BSX
BSX_2	BSX
BSX_3	BSX
BSX_4	BSX
BSX_5	BSX
HGLibA_04889	BTAF1
HGLibA_04890	BTAF1
HGLibA_04891	BTAF1
HGLibB_04886	BTAF1
HGLibB_04887	BTAF1
HGLibB_04888	BTAF1
BTF3_1	BTF3
BTF3_2	BTF3
BTF3_3	BTF3
BTF3_4	BTF3
BTF3_5	BTF3
HGLibA_05126	C11orf30
HGLibA_05127	C11orf30
HGLibA_05128	C11orf30
HGLibB_05122	C11orf30
HGLibB_05123	C11orf30
HGLibB_05124	C11orf30
C11orf95_1	C11orf95
C11orf95_2	C11orf95
C11orf95_3	C11orf95
C11orf95_4	C11orf95
HGLibA_05338	C14orf169
HGLibA_05339	C14orf169
HGLibA_05340	C14orf169
HGLibB_05334	C14orf169
HGLibB_05335	C14orf169
HGLibB_05336	C14orf169
HGLibA_05536	C17orf49
HGLibA_05537	C17orf49
HGLibA_05538	C17orf49
HGLibB_05532	C17orf49
HGLibB_05533	C17orf49
HGLibB_05534	C17orf49
C20orf194_1	C20orf194
C20orf194_2	C20orf194
C20orf194_3	C20orf194
C20orf194_4	C20orf194
C20orf194_5	C20orf194
CABIN1-1	CABIN1
CABIN1-2	CABIN1
CABIN1-3	CABIN1
CABIN1-4	CABIN1
CABIN1-5	CABIN1
CAMK4_1	CAMK4
CAMK4_2	CAMK4
CAMK4_3	CAMK4
CAMK4_4	CAMK4
CAMK4_5	CAMK4
CAMTA1_1	CAMTA1
CAMTA1_2	CAMTA1
CAMTA1_3	CAMTA1
CAMTA1_4	CAMTA1
CAMTA1_5	CAMTA1
CAMTA2_1	CAMTA2
CAMTA2_2	CAMTA2
CAMTA2_3	CAMTA2
CAMTA2_4	CAMTA2
CAMTA2_5	CAMTA2
CARF_1	CARF
CARF_2	CARF
CARF_3	CARF
CARF_4	CARF
CARF_5	CARF
CARHSP1_1	CARHSP1
CARHSP1_2	CARHSP1
CARHSP1_3	CARHSP1
CARHSP1_4	CARHSP1
CARHSP1_5	CARHSP1
HGLibA_07246	CARHSP1
HGLibA_07247	CARHSP1
HGLibA_07248	CARHSP1
HGLibB_07240	CARHSP1
HGLibB_07241	CARHSP1
HGLibB_07242	CARHSP1
CARM1_1	CARM1
CARM1_2	CARM1
CARM1_3	CARM1
CARM1_4	CARM1
CARM1_5	CARM1
HGLibA_07252	CARM1
HGLibA_07253	CARM1
HGLibA_07254	CARM1
HGLibB_07246	CARM1
HGLibB_07247	CARM1
HGLibB_07248	CARM1
HGLibA_07288	CASKIN1
HGLibA_07289	CASKIN1
HGLibA_07290	CASKIN1
HGLibB_07282	CASKIN1
HGLibB_07283	CASKIN1
HGLibB_07284	CASKIN1
HGLibA_07291	CASKIN2
HGLibA_07292	CASKIN2
HGLibA_07293	CASKIN2
HGLibB_07285	CASKIN2
HGLibB_07286	CASKIN2
HGLibB_07287	CASKIN2
CASZ1_1	CASZ1
CASZ1_2	CASZ1
CASZ1_3	CASZ1
CASZ1_4	CASZ1
CASZ1_5	CASZ1
CBFB_1	CBFB
CBFB_2	CBFB
CBFB_3	CBFB
CBFB_4	CBFB
CBFB_5	CBFB
HGLibA_07444	CBX1
HGLibA_07445	CBX1
HGLibA_07446	CBX1
HGLibB_07438	CBX1
HGLibB_07439	CBX1
HGLibB_07440	CBX1
CBX2_1	CBX2
CBX2_2	CBX2
CBX2_3	CBX2
CBX2_4	CBX2
CBX2_5	CBX2
HGLibA_07447	CBX2
HGLibA_07448	CBX2
HGLibA_07449	CBX2
HGLibB_07441	CBX2
HGLibB_07442	CBX2
HGLibB_07443	CBX2
CBX3_2	CBX3
CBX3_3	CBX3
CBX3_5	CBX3
HGLibA_07450	CBX3
HGLibA_07451	CBX3
HGLibA_07452	CBX3
HGLibB_07444	CBX3
HGLibB_07445	CBX3
HGLibB_07446	CBX3
CBX4_1	CBX4
CBX4_2	CBX4
CBX4_3	CBX4
CBX4_4	CBX4
CBX4_5	CBX4
HGLibA_07453	CBX4
HGLibA_07454	CBX4
HGLibA_07455	CBX4
HGLibB_07447	CBX4
HGLibB_07448	CBX4
HGLibB_07449	CBX4
HGLibA_07456	CBX5
HGLibA_07457	CBX5
HGLibA_07458	CBX5
HGLibB_07450	CBX5
HGLibB_07451	CBX5
HGLibB_07452	CBX5
HGLibA_07459	CBX6
HGLibA_07460	CBX6
HGLibA_07461	CBX6
HGLibB_07453	CBX6
HGLibB_07454	CBX6
HGLibB_07455	CBX6
HGLibA_07462	CBX7
HGLibA_07463	CBX7
HGLibA_07464	CBX7
HGLibB_07456	CBX7
HGLibB_07457	CBX7
HGLibB_07458	CBX7
CBX8_2	CBX8
CBX8_3	CBX8
CBX8_4	CBX8
CBX8_5	CBX8
HGLibA_07465	CBX8
HGLibA_07466	CBX8
HGLibA_07467	CBX8
HGLibB_07459	CBX8
HGLibB_07460	CBX8
HGLibB_07461	CBX8
CC2D1A_1	CC2D1A
CC2D1A_2	CC2D1A
CC2D1A_3	CC2D1A
CC2D1A_4	CC2D1A
CC2D1A_5	CC2D1A
HGLibA_07486	CCAR1
HGLibA_07487	CCAR1
HGLibA_07488	CCAR1
HGLibB_07480	CCAR1
HGLibB_07481	CCAR1
HGLibB_07482	CCAR1
CCDC101-1	CCDC101
CCDC101-2	CCDC101
CCDC101-3	CCDC101
CCDC101-4	CCDC101
CCDC101-5	CCDC101
CCDC79_1	CCDC79
CCDC79_2	CCDC79
CCDC79_3	CCDC79
CCDC79_4	CCDC79
CCDC79_5	CCDC79
CCNC_1	CCNC
CCNC_2	CCNC
CCNC_3	CCNC
CCNC_4	CCNC
CCNC_5	CCNC
CCNH_1	CCNH
CCNH_2	CCNH
CCNH_3	CCNH
CCNH_4	CCNH
CCNH_5	CCNH
CCNK_1	CCNK
CCNK_2	CCNK
CCNK_3	CCNK
CCNK_4	CCNK
CCNK_5	CCNK
HGLibA_08122	CCNO
HGLibA_08123	CCNO
HGLibA_08124	CCNO
HGLibB_08115	CCNO
HGLibB_08116	CCNO
HGLibB_08117	CCNO
CCNT1_1	CCNT1
CCNT1_2	CCNT1
CCNT1_3	CCNT1
CCNT1_4	CCNT1
CCNT1_5	CCNT1
CCNT2_1	CCNT2
CCNT2_2	CCNT2
CCNT2_3	CCNT2
CCNT2_4	CCNT2
CCNT2_5	CCNT2
CDC5L_1	CDC5L
CDC5L_2	CDC5L
CDC5L_3	CDC5L
CDC5L_4	CDC5L
CDC5L_5	CDC5L
CDK12-1	CDK12
CDK12-2	CDK12
CDK12-3	CDK12
CDK12-4	CDK12
CDK12-5	CDK12
CDK13-1	CDK13
CDK13-2	CDK13
CDK13-3	CDK13
CDK13-4	CDK13
CDK13-5	CDK13
CDK18-1	CDK18
CDK18-2	CDK18
CDK18-3	CDK18
CDK18-4	CDK18
CDK18-5	CDK18
CDK19-1	CDK19
CDK19-2	CDK19
CDK19-3	CDK19
CDK19-4	CDK19
CDK19-5	CDK19
CDK2_1	CDK2
CDK2_2	CDK2
CDK2_3	CDK2
CDK2_4	CDK2
CDK2_5	CDK2
HGLibA_08754	CDK2
HGLibA_08755	CDK2
HGLibA_08756	CDK2
HGLibB_08747	CDK2
HGLibB_08748	CDK2
HGLibB_08749	CDK2
CDK4_1	CDK4
CDK4_2	CDK4
CDK4_3	CDK4
CDK4_4	CDK4
CDK4_5	CDK4
CDK7-1	CDK7
CDK7-2	CDK7
CDK7-3	CDK7
CDK7-4	CDK7
CDK7-5	CDK7
CDK8-1	CDK8
CDK8-2	CDK8
CDK8-3	CDK8
CDK8-4	CDK8
CDK8-5	CDK8
CDK9-1	CDK9
CDK9-2	CDK9
CDK9-3	CDK9
CDK9-4	CDK9
CDK9-5	CDK9
CDKN2A_1	CDKN2A
CDKN2A_2	CDKN2A
CDKN2A_3	CDKN2A
CDKN2A_4	CDKN2A
CDKN2A_5	CDKN2A
CDKN2B_1	CDKN2B
CDKN2B_2	CDKN2B
CDKN2B_3	CDKN2B
CDKN2B_4	CDKN2B
CDKN2B_5	CDKN2B
CDKN2C_1	CDKN2C
CDKN2C_2	CDKN2C
CDKN2C_3	CDKN2C
CDKN2C_4	CDKN2C
CDKN2C_5	CDKN2C
CDKN2D_1	CDKN2D
CDKN2D_2	CDKN2D
CDKN2D_3	CDKN2D
CDKN2D_4	CDKN2D
CDKN2D_5	CDKN2D
CDX1_1	CDX1
CDX1_2	CDX1
CDX1_3	CDX1
CDX1_4	CDX1
CDX1_5	CDX1
CDX2_1	CDX2
CDX2_2	CDX2
CDX2_3	CDX2
CDX2_4	CDX2
CDX2_5	CDX2
CDX4_1	CDX4
CDX4_2	CDX4
CDX4_3	CDX4
CDX4_4	CDX4
CDX4_5	CDX4
HGLibA_08908	CDY1B
HGLibA_08909	CDY1B
HGLibB_08900	CDY1B
HGLibB_08905	CDY2A
HGLibA_08913	CDY2B
HGLibA_08914	CDY2B
HGLibA_08915	CDY2B
HGLibB_08906	CDY2B
HGLibB_08907	CDY2B
HGLibB_08908	CDY2B
HGLibA_08916	CDYL
HGLibA_08917	CDYL
HGLibA_08918	CDYL
HGLibB_08909	CDYL
HGLibB_08910	CDYL
HGLibB_08911	CDYL
HGLibA_08919	CDYL2
HGLibA_08920	CDYL2
HGLibA_08921	CDYL2
HGLibB_08912	CDYL2
HGLibB_08913	CDYL2
HGLibB_08914	CDYL2
CEBPA_1	CEBPA
CEBPA_2	CEBPA
CEBPA_3	CEBPA
CEBPA_4	CEBPA
CEBPA_5	CEBPA
CEBPB_1	CEBPB
CEBPB_2	CEBPB
CEBPB_3	CEBPB
CEBPB_4	CEBPB
CEBPB_5	CEBPB
CEBPD_1	CEBPD
CEBPD_2	CEBPD
CEBPD_3	CEBPD
CEBPD_4	CEBPD
CEBPD_5	CEBPD
CEBPE_1	CEBPE
CEBPE_2	CEBPE
CEBPE_3	CEBPE
CEBPE_4	CEBPE
CEBPE_5	CEBPE
CEBPG_1	CEBPG
CEBPG_2	CEBPG
CEBPG_3	CEBPG
CEBPG_4	CEBPG
CEBPG_5	CEBPG
CEBPZ_1	CEBPZ
CEBPZ_2	CEBPZ
CEBPZ_3	CEBPZ
CEBPZ_4	CEBPZ
CEBPZ_5	CEBPZ
HGLibA_08976	CECR2
HGLibA_08977	CECR2
HGLibA_08978	CECR2
HGLibB_08969	CECR2
HGLibB_08970	CECR2
HGLibB_08971	CECR2
CENPA_2	CENPA
CENPA_3	CENPA
CENPA_4	CENPA
CENPA_5	CENPA
HGLibA_09036	CENPA
HGLibA_09037	CENPA
HGLibA_09038	CENPA
HGLibB_09029	CENPA
HGLibB_09030	CENPA
HGLibB_09031	CENPA
CENPB_1	CENPB
CENPB_2	CENPB
CENPB_3	CENPB
CENPB_4	CENPB
CENPB_5	CENPB
CENPBD1_1	CENPBD1
CENPBD1_2	CENPBD1
CENPBD1_3	CENPBD1
CENPBD1_4	CENPBD1
CENPBD1_5	CENPBD1
CENPT_1	CENPT
CENPT_2	CENPT
CENPT_3	CENPT
CENPT_4	CENPT
CENPT_5	CENPT
CERS3_1	CERS3
CERS3_2	CERS3
CERS3_3	CERS3
CERS3_4	CERS3
CERS3_5	CERS3
CGGBP1_1	CGGBP1
CGGBP1_2	CGGBP1
CGGBP1_3	CGGBP1
CGGBP1_4	CGGBP1
CGGBP1_5	CGGBP1
HGLibA_09346	CHAF1A
HGLibA_09347	CHAF1A
HGLibA_09348	CHAF1A
HGLibB_09338	CHAF1A
HGLibB_09339	CHAF1A
HGLibB_09340	CHAF1A
HGLibA_09349	CHAF1B
HGLibA_09350	CHAF1B
HGLibA_09351	CHAF1B
HGLibB_09341	CHAF1B
HGLibB_09342	CHAF1B
HGLibB_09343	CHAF1B
CHAMP1_1	CHAMP1
CHAMP1_2	CHAMP1
CHAMP1_3	CHAMP1
CHAMP1_4	CHAMP1
CHAMP1_5	CHAMP1
HGLibA_09382	CHD1
HGLibA_09383	CHD1
HGLibA_09384	CHD1
HGLibB_09374	CHD1
HGLibB_09375	CHD1
HGLibB_09376	CHD1
HGLibA_09385	CHD1L
HGLibA_09386	CHD1L
HGLibA_09387	CHD1L
HGLibB_09377	CHD1L
HGLibB_09378	CHD1L
HGLibB_09379	CHD1L
HGLibA_09388	CHD2
HGLibA_09389	CHD2
HGLibA_09390	CHD2
HGLibB_09380	CHD2
HGLibB_09381	CHD2
HGLibB_09382	CHD2
HGLibA_09391	CHD3
HGLibA_09392	CHD3
HGLibA_09393	CHD3
HGLibB_09383	CHD3
HGLibB_09384	CHD3
HGLibB_09385	CHD3
HGLibA_09394	CHD4
HGLibA_09395	CHD4
HGLibA_09396	CHD4
HGLibB_09386	CHD4
HGLibB_09387	CHD4
HGLibB_09388	CHD4
HGLibA_09397	CHD5
HGLibA_09398	CHD5
HGLibA_09399	CHD5
HGLibB_09389	CHD5
HGLibB_09390	CHD5
HGLibB_09391	CHD5
HGLibA_09400	CHD6
HGLibA_09401	CHD6
HGLibA_09402	CHD6
HGLibB_09392	CHD6
HGLibB_09393	CHD6
HGLibB_09394	CHD6
HGLibA_09403	CHD7
HGLibA_09404	CHD7
HGLibA_09405	CHD7
HGLibB_09395	CHD7
HGLibB_09396	CHD7
HGLibB_09397	CHD7
HGLibA_09406	CHD8
HGLibA_09407	CHD8
HGLibA_09408	CHD8
HGLibB_09398	CHD8
HGLibB_09399	CHD8
HGLibB_09400	CHD8
HGLibA_09409	CHD9
HGLibA_09410	CHD9
HGLibA_09411	CHD9
HGLibB_09401	CHD9
HGLibB_09402	CHD9
HGLibB_09403	CHD9
CHEK2-1	CHEK2
CHEK2-2	CHEK2
CHEK2-3	CHEK2
CHEK2-4	CHEK2
CHEK2-5	CHEK2
HGLibA_09424	CHERP
HGLibA_09425	CHERP
HGLibA_09426	CHERP
HGLibB_09416	CHERP
HGLibB_09417	CHERP
HGLibB_09418	CHERP
HGLibA_09531	CHRAC1
HGLibA_09532	CHRAC1
HGLibA_09533	CHRAC1
HGLibB_09522	CHRAC1
HGLibB_09523	CHRAC1
HGLibB_09524	CHRAC1
HGLibA_09705	CIITA
HGLibA_09706	CIITA
HGLibA_09707	CIITA
HGLibB_09696	CIITA
HGLibB_09697	CIITA
HGLibB_09698	CIITA
HGLibA_09720	CIRBP
HGLibA_09721	CIRBP
HGLibA_09722	CIRBP
HGLibB_09711	CIRBP
HGLibB_09712	CIRBP
HGLibB_09713	CIRBP
CLOCK_5	CLOCK
CLOCK-1	CLOCK
CLOCK-2	CLOCK
CLOCK-3	CLOCK
CLOCK-4	CLOCK
CLOCK-5	CLOCK
CLP1_1	CLP1
CLP1_2	CLP1
CLP1_3	CLP1
CLP1_4	CLP1
CLP1_5	CLP1
HGLibA_10295	CNKSR1
HGLibA_10296	CNKSR1
HGLibA_10297	CNKSR1
HGLibB_10284	CNKSR1
HGLibB_10285	CNKSR1
HGLibB_10286	CNKSR1
HGLibA_10298	CNKSR2
HGLibA_10299	CNKSR2
HGLibA_10300	CNKSR2
HGLibB_10287	CNKSR2
HGLibB_10288	CNKSR2
HGLibB_10289	CNKSR2
HGLibA_10301	CNKSR3
HGLibA_10302	CNKSR3
HGLibA_10303	CNKSR3
HGLibB_10290	CNKSR3
HGLibB_10291	CNKSR3
HGLibB_10292	CNKSR3
CNOT4_1	CNOT4
CNOT4_2	CNOT4
CNOT4_3	CNOT4
CNOT4_4	CNOT4
CNOT4_5	CNOT4
HGLibA_10340	CNOT4
HGLibA_10341	CNOT4
HGLibA_10342	CNOT4
HGLibB_10329	CNOT4
HGLibB_10330	CNOT4
HGLibB_10331	CNOT4
CNOT7_1	CNOT7
CNOT7_2	CNOT7
CNOT7_3	CNOT7
CNOT7_4	CNOT7
CNOT7_5	CNOT7
CNOT8_1	CNOT8
CNOT8_2	CNOT8
CNOT8_3	CNOT8
CNOT8_4	CNOT8
CNOT8_5	CNOT8
AAVS1_0	control
AAVS1_100	control
AAVS1_1000	control
AAVS1_1004	control
AAVS1_1008	control
AAVS1_1012	control
AAVS1_1016	control
AAVS1_1020	control
AAVS1_1024	control
AAVS1_1028	control
AAVS1_1032	control
AAVS1_1036	control
AAVS1_104	control
AAVS1_1040	control
AAVS1_1044	control
AAVS1_1048	control
AAVS1_1052	control
AAVS1_1056	control
AAVS1_1060	control
AAVS1_1064	control
AAVS1_1068	control
AAVS1_1072	control
AAVS1_1076	control
AAVS1_108	control
AAVS1_1080	control
AAVS1_1084	control
AAVS1_1088	control
AAVS1_1092	control
AAVS1_1096	control
AAVS1_1100	control
AAVS1_1104	control
AAVS1_1108	control
AAVS1_1112	control
AAVS1_1116	control
AAVS1_112	control
AAVS1_1120	control
AAVS1_1124	control
AAVS1_1128	control
AAVS1_1132	control
AAVS1_1136	control
AAVS1_1140	control
AAVS1_1144	control
AAVS1_1148	control
AAVS1_1152	control
AAVS1_1156	control
AAVS1_116	control
AAVS1_1160	control
AAVS1_1164	control
AAVS1_1168	control
AAVS1_1172	control
AAVS1_1176	control
AAVS1_1180	control
AAVS1_1184	control
AAVS1_1188	control
AAVS1_1192	control
AAVS1_1196	control
AAVS1_12	control
AAVS1_120	control
AAVS1_1200	control
AAVS1_1204	control
AAVS1_1208	control
AAVS1_1212	control
AAVS1_1216	control
AAVS1_1220	control
AAVS1_1224	control
AAVS1_1228	control
AAVS1_1232	control
AAVS1_1236	control
AAVS1_124	control
AAVS1_1240	control
AAVS1_1244	control
AAVS1_1248	control
AAVS1_1252	control
AAVS1_1256	control
AAVS1_1260	control
AAVS1_1264	control
AAVS1_1268	control
AAVS1_1272	control
AAVS1_1276	control
AAVS1_128	control
AAVS1_1280	control
AAVS1_1284	control
AAVS1_1288	control
AAVS1_1292	control
AAVS1_1296	control
AAVS1_1300	control
AAVS1_1304	control
AAVS1_1308	control
AAVS1_1312	control
AAVS1_1316	control
AAVS1_132	control
AAVS1_1320	control
AAVS1_1324	control
AAVS1_1328	control
AAVS1_1332	control
AAVS1_1336	control
AAVS1_1340	control
AAVS1_1344	control
AAVS1_1348	control
AAVS1_1352	control
AAVS1_1356	control
AAVS1_136	control
AAVS1_1360	control
AAVS1_1364	control
AAVS1_1368	control
AAVS1_1372	control
AAVS1_1376	control
AAVS1_1380	control
AAVS1_1384	control
AAVS1_1388	control
AAVS1_1392	control
AAVS1_1396	control
AAVS1_140	control
AAVS1_1400	control
AAVS1_1404	control
AAVS1_1408	control
AAVS1_1412	control
AAVS1_1416	control
AAVS1_1420	control
AAVS1_1424	control
AAVS1_1428	control
AAVS1_1432	control
AAVS1_1436	control
AAVS1_144	control
AAVS1_1440	control
AAVS1_1444	control
AAVS1_1448	control
AAVS1_1452	control
AAVS1_1456	control
AAVS1_1460	control
AAVS1_1464	control
AAVS1_1468	control
AAVS1_1472	control
AAVS1_1476	control
AAVS1_148	control
AAVS1_1480	control
AAVS1_1484	control
AAVS1_1488	control
AAVS1_1492	control
AAVS1_1496	control
AAVS1_1500	control
AAVS1_1504	control
AAVS1_1508	control
AAVS1_1512	control
AAVS1_1516	control
AAVS1_152	control
AAVS1_1520	control
AAVS1_1524	control
AAVS1_1528	control
AAVS1_1532	control
AAVS1_1536	control
AAVS1_1540	control
AAVS1_1544	control
AAVS1_1548	control
AAVS1_1552	control
AAVS1_1556	control
AAVS1_156	control
AAVS1_1560	control
AAVS1_1564	control
AAVS1_1568	control
AAVS1_1572	control
AAVS1_1576	control
AAVS1_1580	control
AAVS1_1584	control
AAVS1_1588	control
AAVS1_1592	control
AAVS1_1596	control
AAVS1_16	control
AAVS1_160	control
AAVS1_1600	control
AAVS1_1604	control
AAVS1_1608	control
AAVS1_1612	control
AAVS1_1616	control
AAVS1_1620	control
AAVS1_1624	control
AAVS1_1628	control
AAVS1_164	control
AAVS1_168	control
AAVS1_172	control
AAVS1_176	control
AAVS1_180	control
AAVS1_184	control
AAVS1_188	control
AAVS1_192	control
AAVS1_196	control
AAVS1_20	control
AAVS1_200	control
AAVS1_204	control
AAVS1_208	control
AAVS1_212	control
AAVS1_216	control
AAVS1_220	control
AAVS1_224	control
AAVS1_228	control
AAVS1_232	control
AAVS1_236	control
AAVS1_24	control
AAVS1_240	control
AAVS1_244	control
AAVS1_248	control
AAVS1_252	control
AAVS1_256	control
AAVS1_260	control
AAVS1_264	control
AAVS1_268	control
AAVS1_272	control
AAVS1_276	control
AAVS1_28	control
AAVS1_280	control
AAVS1_284	control
AAVS1_288	control
AAVS1_292	control
AAVS1_296	control
AAVS1_300	control
AAVS1_304	control
AAVS1_308	control
AAVS1_312	control
AAVS1_316	control
AAVS1_32	control
AAVS1_320	control
AAVS1_324	control
AAVS1_328	control
AAVS1_332	control
AAVS1_336	control
AAVS1_340	control
AAVS1_344	control
AAVS1_348	control
AAVS1_352	control
AAVS1_356	control
AAVS1_36	control
AAVS1_360	control
AAVS1_364	control
AAVS1_368	control
AAVS1_372	control
AAVS1_376	control
AAVS1_380	control
AAVS1_384	control
AAVS1_388	control
AAVS1_392	control
AAVS1_396	control
AAVS1_4	control
AAVS1_40	control
AAVS1_400	control
AAVS1_404	control
AAVS1_408	control
AAVS1_412	control
AAVS1_416	control
AAVS1_420	control
AAVS1_424	control
AAVS1_428	control
AAVS1_432	control
AAVS1_436	control
AAVS1_44	control
AAVS1_440	control
AAVS1_444	control
AAVS1_448	control
AAVS1_452	control
AAVS1_456	control
AAVS1_460	control
AAVS1_464	control
AAVS1_468	control
AAVS1_472	control
AAVS1_476	control
AAVS1_48	control
AAVS1_480	control
AAVS1_484	control
AAVS1_488	control
AAVS1_492	control
AAVS1_496	control
AAVS1_500	control
AAVS1_504	control
AAVS1_508	control
AAVS1_512	control
AAVS1_516	control
AAVS1_52	control
AAVS1_520	control
AAVS1_524	control
AAVS1_528	control
AAVS1_532	control
AAVS1_536	control
AAVS1_540	control
AAVS1_544	control
AAVS1_548	control
AAVS1_552	control
AAVS1_556	control
AAVS1_56	control
AAVS1_560	control
AAVS1_564	control
AAVS1_568	control
AAVS1_572	control
AAVS1_576	control
AAVS1_580	control
AAVS1_584	control
AAVS1_588	control
AAVS1_592	control
AAVS1_596	control
AAVS1_60	control
AAVS1_600	control
AAVS1_604	control
AAVS1_608	control
AAVS1_612	control
AAVS1_616	control
AAVS1_620	control
AAVS1_624	control
AAVS1_628	control
AAVS1_632	control
AAVS1_636	control
AAVS1_64	control
AAVS1_640	control
AAVS1_644	control
AAVS1_648	control
AAVS1_652	control
AAVS1_656	control
AAVS1_660	control
AAVS1_664	control
AAVS1_668	control
AAVS1_672	control
AAVS1_676	control
AAVS1_68	control
AAVS1_680	control
AAVS1_684	control
AAVS1_688	control
AAVS1_692	control
AAVS1_696	control
AAVS1_700	control
AAVS1_704	control
AAVS1_708	control
AAVS1_712	control
AAVS1_716	control
AAVS1_72	control
AAVS1_720	control
AAVS1_724	control
AAVS1_728	control
AAVS1_732	control
AAVS1_736	control
AAVS1_740	control
AAVS1_744	control
AAVS1_748	control
AAVS1_752	control
AAVS1_756	control
AAVS1_76	control
AAVS1_760	control
AAVS1_764	control
AAVS1_768	control
AAVS1_772	control
AAVS1_776	control
AAVS1_780	control
AAVS1_784	control
AAVS1_788	control
AAVS1_792	control
AAVS1_796	control
AAVS1_8	control
AAVS1_80	control
AAVS1_800	control
AAVS1_804	control
AAVS1_808	control
AAVS1_812	control
AAVS1_816	control
AAVS1_820	control
AAVS1_824	control
AAVS1_828	control
AAVS1_832	control
AAVS1_836	control
AAVS1_84	control
AAVS1_840	control
AAVS1_844	control
AAVS1_848	control
AAVS1_852	control
AAVS1_856	control
AAVS1_860	control
AAVS1_864	control
AAVS1_868	control
AAVS1_872	control
AAVS1_876	control
AAVS1_88	control
AAVS1_880	control
AAVS1_884	control
AAVS1_888	control
AAVS1_892	control
AAVS1_896	control
AAVS1_900	control
AAVS1_904	control
AAVS1_908	control
AAVS1_912	control
AAVS1_916	control
AAVS1_92	control
AAVS1_920	control
AAVS1_924	control
AAVS1_928	control
AAVS1_932	control
AAVS1_936	control
AAVS1_940	control
AAVS1_944	control
AAVS1_948	control
AAVS1_952	control
AAVS1_956	control
AAVS1_96	control
AAVS1_960	control
AAVS1_964	control
AAVS1_968	control
AAVS1_972	control
AAVS1_976	control
AAVS1_980	control
AAVS1_984	control
AAVS1_988	control
AAVS1_992	control
AAVS1_996	control
control-hEpi-1	control
control-hEpi-10	control
control-hEpi-11	control
control-hEpi-12	control
[truncated: 24,542 more rows]
